# Supplementary material for: Non-Destructive Lichen Biomass Estimation in Northwestern Alaska: A Comparison of Methods
Source: PLoS One. 2014 Jul 31;9(7):e103739. doi: 10.1371/journal.pone.0103739 (PMC4117546; doi:10.1371/journal.pone.0103739)
Supplement: Dataset S1 — Cover, height and biomass of terrestrial lichens in northwestern Alaska. (CSV) [file pone.0103739.s001.csv]

uid	plotname	year	ecozone	habitattype	species	speciesgrp	cover.totoc	cover.sum.indiv.oc	cover.ptct	height	height (avg excluding zero-hits)	mass	sampletype
1	75-S1	2010	1	S	claste	clas	0.9	NA	0.96	7.48	7.8	120.7	singlespp
2	AA-S1	2010	2	P	cetisl	cetraria	0.2	NA	0.4	1.34	3.34	8.5	singlespp
3	AA-S2	2010	2	P	cetlae/isl	cetraria	0.5	NA	0.68	2.44	3.59	10.6	singlespp
4	A-S1	2009	1	L	brydiv	bryocaulon	0.95	NA	1	6.73	6.73	58.4	singlespp
5	A-S2	2009	1	L	brydiv	bryocaulon	0.94	NA	1	7.08	7.08	40.4	singlespp
6	A-S3	2009	1	L	claste	clas	0.65	NA	0.6	4.96	8.26	50.1	singlespp
7	A-S4	2009	1	L	claste	clas	0.73	NA	0.84	5.9	7.03	29.8	singlespp
8	A-S5	2009	1	L	claste	clas	0.9	NA	0.88	6.81	7.74	73.5	singlespp
9	A-S6	2009	1	L	alenig	alectoria	0.3	NA	0.52	3.04	5.85	5.6	singlespp
10	A-S7	2009	1	L	cetcuc	cetraria	0.6	NA	0.56	4.27	7.62	14.5	singlespp
11	A-S8	2009	1	L	aleoch	alectoria	0.42	NA	0.8	7.76	9.7	11.7	singlespp
12	BB-S1	2010	1	L	brydiv	bryocaulon	0.25	NA	0.76	7.25	9.54	26.9	singlespp
13	BB-S2	2010	1	L	claran/sty	cladina	0.7	NA	0.92	8.27	8.99	76.7	singlespp
14	BB-S3	2010	1	L	claste	clas	0.6	NA	0.72	4.72	6.56	52.3	singlespp
15	BB-S4	2010	1	L	brydiv	bryocaulon	0.4	NA	0.88	4.6	5.23	40	singlespp
16	BB-S5	2010	1	L	brydiv	bryocaulon	0.75	NA	0.96	8.06	8.4	54.7	singlespp
17	BB-S6	2010	1	L	cladina	cladina	0.95	NA	1	8.19	8.19	107	singlespp
18	BB-S7	2010	1	L	cladina	cladina	0.9	NA	1	6.88	6.88	95.5	singlespp
19	BB-S8	2010	1	L	aleoch	alectoria	0.35	NA	0.72	5.92	8.35	12.8	singlespp
20	BB-S9	2010	1	L	aleoch/nif	alectoria	0.36	NA	0.72	2.27	3.16	6.5	singlespp
21	B-S1	2009	2	M	claran/sty	cladina	0.75	NA	0.76	6.15	8.09	58.9	singlespp
22	B-S2	2009	2	M	cetlae	cetraria	0.45	NA	0.72	5.2	7.23	18.5	singlespp
23	B-S3	2009	2	M	cetlae	cetraria	0.65	NA	0.72	4.28	5.94	20.4	singlespp
24	B-S4	2009	2	M	claran/sty	cladina	0.5	NA	0.76	5.46	7.18	68.7	singlespp
25	CC-S1	2010	1	P	cetcuc	cetraria	0.4	NA	0.6	5.78	9.64	38.7	singlespp
26	CC-S2	2010	1	P	cetcuc	cetraria	0.5	NA	0.76	6	7.89	53.4	singlespp
27	CC-S3	2010	1	P	cetcuc	cetraria	0.45	NA	0.6	6.75	11.25	30.8	singlespp
28	CC-S4	2010	1	P	claran/sty	cladina	0.92	NA	0.96	10.78	11.23	72.3	singlespp
29	CC-S5	2010	1	P	cladina	cladina	0.87	NA	0.84	7.46	8.88	85.9	singlespp
30	DD-S1	2010	1	S	cladina	cladina	0.96	NA	1	6.44	6.44	75.9	singlespp
31	DD-S2	2010	1	S	brydiv	bryocaulon	0.88	NA	0.92	5.62	6.11	33.4	singlespp
32	DD-S3	2010	1	S	cladinas	cladina	0.87	NA	0.8	5.52	6.91	39.1	singlespp
33	DD-S4	2010	1	S	aleoch	alectoria	0.5	NA	0.88	4.59	5.21	19.2	singlespp
34	DD-S7	2010	1	S	brydiv	bryocaulon	0.85	NA	0.96	5.19	5.4	30.7	singlespp
35	DD-S8	2010	1	S	cladina(mixup)	cladina	0.98	NA	0.96	6.84	7.13	78.9	singlespp
36	DD-S9	2010	1	S	aleoch	alectoria	0.41	NA	0.68	2.61	3.84	11.2	singlespp
37	D-S1	2009	2	P	claran/sty	cladina	0.8	NA	0.8	7.06	8.83	73.8	singlespp
38	D-S2	2009	2	P	cetlae	cetraria	0.4	NA	0.4	2.78	6.96	8.3	singlespp
39	EE-S1	2010	1	M	cladina	cladina	0.9	NA	0.88	6.66	7.57	115.2	singlespp
40	EE-S2	2010	1	M	cladina	cladina	0.95	NA	1	11.21	11.21	109.2	singlespp
41	EE-S20	2010	1	M	cetcuc	cetraria	0.5	NA	0.76	4.62	6.08	18.4	singlespp
42	EE-S25	2010	1	M	cetcuc	cetraria	0.4	NA	0.68	5.5	8.08	14.4	singlespp
43	EE-S26	2010	1	M	cetlae	cetraria	0.35	NA	0.44	3.92	8.91	19.2	singlespp
44	EE-S3	2010	1	M	cetcuc	cetraria	0.65	NA	0.88	8.15	9.26	36.6	singlespp
45	EE-S4	2010	1	M	cetcuc	cetraria	0.45	NA	0.56	4.74	8.46	12.6	singlespp
46	E-S1	2009	2	S	brydiv	bryocaulon	0.6	NA	0.8	3.3	4.13	17.3	singlespp
47	E-S2	2009	2	S	brydiv	bryocaulon	0.7	NA	0.92	4.47	4.86	22.3	singlespp
48	FF-S1	2010	1	L	brydiv	bryocaulon	0.5	NA	0.84	4.38	5.21	22.6	singlespp
49	FF-S5	2010	1	L	brydiv	bryocaulon	0.5	NA	0.96	3.74	3.9	18.2	singlespp
50	F-S1	2009	2	P	claran	cladina	0.7	NA	0.8	5.82	7.27	37.9	singlespp
51	F-S2	2009	2	P	claran/sty	cladina	0.5	NA	0.76	6.91	9.09	41	singlespp
52	F-S3	2009	2	P	cetlae	cetraria	0.5	NA	0.8	4.5	5.62	26.3	singlespp
53	GG-S1	2010	1	P	cetcuc	cetraria	0.39	NA	0.48	2.04	4.24	10.1	singlespp
54	GG-S2	2010	1	P	cetcuc	cetraria	0.5	NA	0.6	4.19	6.98	8.9	singlespp
55	GG-S3	2010	1	P	cetlae	cetraria	0.48	NA	0.72	4.93	6.84	18.8	singlespp
56	GG-S4	2010	1	P	cetlae	cetraria	0.7	NA	0.72	3.36	4.66	12.5	singlespp
57	G-S1	2009	2	M	claran/sty	cladina	0.9	NA	0.68	4.77	7.01	115.3	singlespp
58	H-S1	2009	2	P	alenig	alectoria	0.35	NA	0.56	3.9	6.97	7.2	singlespp
59	H-S2	2009	2	P	alenig	alectoria	0.23	NA	0.36	2.46	6.82	5.8	singlespp
60	H-S3	2009	2	P	alenig	alectoria	0.22	NA	0.4	2.7	6.75	5.9	singlespp
61	H-S4	2009	2	P	cetcuc	cetraria	0.15	NA	0.24	1.1	4.57	4.9	singlespp
62	H-S5	2009	2	P	cetcuc	cetraria	0.15	NA	0.28	2.46	8.8	9.3	singlespp
63	II-S1	2010	1	S	brydiv	bryocaulon	0.99	NA	0.96	5.22	5.44	40.2	singlespp
64	II-S2	2010	1	S	aleoch	alectoria	0.63	NA	0.96	6.02	6.28	17.4	singlespp
65	II-S7	2010	1	S	brydiv	bryocaulon	0.7	NA	0.96	5.52	5.75	58.5	singlespp
66	II-S8	2010	1	S	brydiv	bryocaulon	0.93	NA	1	8.38	8.38	78.1	singlespp
67	JJ-S1	2010	1	S	aleoch	alectoria	0.75	NA	1	8.76	8.76	26.2	singlespp
68	JJ-S2	2010	1	S	aleoch	alectoria	0.7	NA	0.88	4.86	5.53	32.5	singlespp
69	JJ-S3	2010	1	S	brydiv	bryocaulon	0.85	NA	0.96	5.51	5.74	49	singlespp
70	JJ-S4	2010	1	S	aleoch/nig	alectoria	0.48	NA	0.76	2.27	2.99	9.6	singlespp
71	JJ-S7	2010	1	S	claste	clas	0.9	NA	1	5.14	5.14	54.6	singlespp
72	JJ-S8	2010	1	S	brydiv	bryocaulon	0.9	NA	1	8.61	8.61	60.4	singlespp
73	JJ-S9	2010	1	S	aleoch	alectoria	0.8	NA	0.84	3.7	4.4	12.3	singlespp
74	AA-B1	2010	2	P	cladina	cladina	0.7	0.68	0.88	2.24	NA	17.2	multitaxa
75	AA-B2	2010	2	P	cladina	cladina	0.75	0.74	0.84	1.81	NA	14.5	multitaxa
76	AA-B3	2009	2	P	cladina	cladina	0.7	0.69	0.84	2.25	NA	16.2	multitaxa
77	A-B1	2009	1	L	cladina (ste=dom)	clas	1	0.98	1	6.85	NA	120.4	multitaxa
78	A-B2	2009	1	L	cladina	cladina	0.85	0.8	0.84	5.1	NA	46.2	multitaxa
79	B-B1	2009	2	M	cladina	cladina	0.8	0.81	1	7.21	NA	74.9	multitaxa
80	B-B2	2010	2	M	cladina	cladina	0.98	1	0.96	7.54	NA	73.5	multitaxa
81	BB-B1	2010	1	L	cladina	cladina	0.98	1.09	0.96	5.87	NA	79	multitaxa
82	BB-B10	2010	1	L	alectoria/bry	alectoria	0.75	0.78	0.88	6	NA	22.6	multitaxa
83	BB-B2	2010	1	L	cladina	cladina	0.95	0.93	1.04	5.58	NA	66.8	multitaxa
84	BB-B3	2010	1	L	cladina	cladina	0.95	0.88	1.04	5.49	NA	75.7	multitaxa
85	BB-B4	2010	1	L	claran/brydiv	cladina	0.97	1.03	0.96	6.68	NA	64.6	multitaxa
86	BB-B5	2010	1	L	cladina	cladina	0.98	1.05	1.04	5.93	NA	66.9	multitaxa
87	BB-B6	2010	1	L	cladina	cladina	0.9	0.9	1.04	7.54	NA	98.9	multitaxa
88	BB-B7	2009	1	L	alectoria/bry	alectoria	0.75	0.73	1	3.61	NA	20	multitaxa
89	C-B1	2009	2	P	cetcuc	cetraria	0.7	0.73	1	5.2	NA	47	multitaxa
90	C-B2	2010	2	P	cladina	cladina	0.95	0.95	1	6.39	NA	74.5	multitaxa
91	CC-B1	2010	1	P	cladina	cladina	0.9	0.89	1	7.89	NA	99	multitaxa
92	CC-B2	2010	1	P	cladina	cladina	0.7	0.7	0.88	7.17	NA	68.4	multitaxa
93	CC-B3	2010	1	P	cladina	cladina	0.65	0.63	0.84	4.12	NA	51.2	multitaxa
94	CC-B4	2010	1	P	cladina	cladina	0.9	0.94	1	10.26	NA	105.7	multitaxa
95	CC-B5	2009	1	P	cladina	cladina	0.7	0.67	0.96	2.55	NA	42.3	multitaxa
96	D-B1	2009	2	P	cetcuc w cladina	cetraria	0.7	0.67	0.92	6.84	NA	49.7	multitaxa
97	D-B2	2009	2	P	cladina	cladina	0.7	0.75	1	7.6	NA	53.9	multitaxa
98	D-B3	2010	2	P	cladina	cladina	0.95	0.99	1	7.62	NA	77.1	multitaxa
99	DD/II-B1	2010	1	S	aleoch/nig	alectoria	1	1.07	1	7.26	NA	41.5	multitaxa
100	DD/II-B7	2010	1	S	brydiv	bryocaulon	1	0.98	1	7.15	NA	70.3	multitaxa
101	DD/II-B8	2010	1	S	brydiv	bryocaulon	0.95	0.94	1	4	NA	50.5	multitaxa
102	DD-B1	2010	1	S	brydiv	bryocaulon	0.98	0.96	1	7.11	NA	52.3	multitaxa
103	DD-B2	2010	1	S	cladina (ste=dom)	cladina	0.98	1.01	1	6.92	NA	89.5	multitaxa
104	DD-B4	2010	1	S	cladina (ste=dom)	cladina	0.85	0.85	1	4.78	NA	122.6	multitaxa
105	DD-B5	2010	1	S	cladina	cladina	0.95	0.97	0.96	6.5	NA	110.5	multitaxa
106	DD-B6	2010	1	S	brydiv	bryocaulon	0.9	0.89	1	4.88	NA	50.3	multitaxa
107	DD-B8	2009	1	S	brydiv/cladina	bryocaulon	0.94	0.92	1	4.92	NA	54.9	multitaxa
108	E-B1	2009	2	S	aleoch w brydiv	alectoria	0.7	0.71	1	3.95	NA	44.6	multitaxa
109	E-B2	2010	2	S	cladina wbrydiv	cladina	0.95	1.03	1	4.44	NA	71.5	multitaxa
110	EE-B1	2010	1	M	cladina	cladina	0.92	0.93	0.92	6.89	NA	76.1	multitaxa
111	EE-B2	2010	1	M	cladinaw/cetcuc	cladina	0.9	0.9	1	6.72	NA	103	multitaxa
112	EE-B20	2010	1	M	cladina (ste=dom)	clas	0.93	0.93	1	5.97	NA	110.8	multitaxa
113	EE-B3	2010	1	M	cladina	cladina	0.85	0.85	1	6.76	NA	70.6	multitaxa
114	EE-B4	2010	1	M	cladina	cladina	0.95	0.94	1	9.27	NA	103.8	multitaxa
115	EE-B5	2010	1	M	cladina	cladina	0.95	0.94	1	7.62	NA	104.9	multitaxa
116	EE-B6	2009	1	M	cladina	cladina	0.9	0.9	0.96	11.16	NA	131	multitaxa
117	F-B1	2009	2	P	cladina w cladonia	cladina	0.75	0.79	0.92	7.98	NA	73.8	multitaxa
118	F-B2	2010	2	P	cladina	cladina	0.75	0.72	1	7.4	NA	71.8	multitaxa
119	FF-B1	2010	1	L	cetcuc	cetraria	0.75	0.77	0.88	4.85	NA	37.5	multitaxa
120	FF-B2	2010	1	L	brydiv	bryocaulon	0.75	0.77	0.96	3.4	NA	27.3	multitaxa
121	FF-B3	2010	1	L	cladonia/cladina/cetcuc	cladina	0.9	0.87	0.96	2.53	NA	71.2	multitaxa
122	FF-B4	2010	1	L	cladina	cladina	0.9	0.89	1	5.32	NA	63.9	multitaxa
123	FF-B5	2010	1	L	cladina	cladina	0.96	0.97	1	3.87	NA	47.7	multitaxa
124	FF-B6	2010	1	L	brydiv	bryocaulon	0.94	0.95	0.96	5.47	NA	53.7	multitaxa
125	FF-B7	2010	1	L	brydiv	cladina	0.95	0.94	0.96	5.28	NA	26.6	multitaxa
126	FF-B8	2010	1	L	cetcuc/niv w/cladina	cladina	0.95	0.95	1	3.04	NA	36.9	multitaxa
127	GG-B1	2010	1	P	cladonia	cladina	0.85	0.84	0.96	4.89	NA	30.9	multitaxa
128	GG-B2	2010	1	P	cladina	cladina	0.7	0.72	0.88	4.65	NA	45.8	multitaxa
129	GG-B3	2010	1	P	cladina	cladina	0.75	0.75	0.88	6.3	NA	31	multitaxa
130	GG-B4	2010	1	P	cetlae	cladina	0.6	0.63	0.96	5.92	NA	20.5	multitaxa
131	GG-B5	2010	1	P	cladina	cladina	0.65	0.65	0.88	3.81	NA	17	multitaxa
132	GG-B6	2010	1	P	cladina	cladina	0.7	0.7	0.6	4.33	NA	22.4	multitaxa
133	HH-B1	2010	2	P	cladina	cladina	0.7	0.73	0.84	3.76	NA	42.9	multitaxa
134	HH-B2	2010	2	P	cladina	cladina	0.7	0.71	0.88	4.34	NA	38.4	multitaxa
135	HH-B3	2010	2	P	cladina	cladina	0.95	1	0.96	4.54	NA	69.2	multitaxa
136	HH-B4	2010	2	P	cladina	cladina	0.75	0.73	0.92	4.63	NA	53.3	multitaxa
137	HH-B5	2010	2	P	cladina w/cladonia	cladina	0.75	0.73	0.92	4.81	NA	64.5	multitaxa
138	HH-B6	2010	2	P	cladina	cladina	0.7	0.7	0.96	3.19	NA	34.3	multitaxa
139	JJ-B1	2010	1	S	cladina (ste=dom)	cladina	0.98	1.02	1	5.24	NA	122.1	multitaxa
140	JJ-B10	2010	1	S	aleoch wbrydiv	cladina	0.9	0.91	1	3.05	NA	32.1	multitaxa
141	JJ-B2	2010	1	S	brydiv	cladina	0.98	1.01	1	5.64	NA	49.5	multitaxa
142	JJ-B7	2010	1	S	cladina (ste dom)	clas	0.95	0.95	1	6.6	NA	119.2	multitaxa
143	JJ-B8	2010	1	S	aleoch/nig	cladina	0.65	0.65	0.84	4.41	NA	55.7	multitaxa
144	JJ-B9	2010	1	S	aleoch	cladina	0.93	0.93	0.96	5.22	NA	57.3	multitaxa
